# Supplementary material for: Adiponectin signaling regulates urinary bladder function by blunting smooth muscle purinergic contractility
Source: JCI Insight. 2025 Feb 24;10(4):e188780. doi: 10.1172/jci.insight.188780 (PMC11949013; doi:10.1172/jci.insight.188780)
Supplement: Supporting data values [file jciinsight-10-188780-s118.xlsx]

## Sheet: Figure 1
Figure 1C						Figure 1D
PVS #		PVS area mm2)		Total area (mm2)		PVS #		PVS area mm2)		Total area (mm2)
WT	Adpn-/-	WT	Adpn-/-	WT	Adpn-/-	WT	Adpn-/-	WT	Adpn-/-	WT	Adpn-/-
3	4	1428.83	142.717	2250.01	1449.75	2	3	401.906	298.103	1008.83	1221.2
4	7	91.9567	351.574	2464.16	1490.89	7	3	496.947	473.014	1553.87	989.124
4	4	593.098	735.77	1690.36	2101.34	3	6	112.044	448.906	817.618	1734.6
1	5	312.335	258.931	759.619	861.607	3	2	129.422	320.359	1277.56	1775.05
5	4	961.281	362.754	1781.2	1457.23	2	8	182.214	344.588	985.339	1756.76
1	6	430.531	369.034	430.368	1779.56	3	5	235.02	322.661	1275.61	1308.45
2	2	640.007	182.438	1885.48	2387.57	2	5	281.316	292.483	1316.85	2552.27
2	4	476.718	294.514	2823.7	1138.68	2	7	409.113	161.963	827.868	2135.34
2	3	212.617	222.929	2470.56	2284.35	3	6	164.529	181.524	984.8	2239.42
7	4	398.247	552.229	2548.92	2244.15	4	6	282.16	271.214	992.371	1166.28
5	4	320.3	304.252	2279.19	2185.78	6	2	352.651	189.81	1978.46	849.31
1	5	601.514	376.431	986.467	1274.82	4	5	285.826	626.076	2434.05	1131.51
5	4	329.932	332.792	2829.66	1027.74	2	6	380.838	635.999	1962.49	1135.57
3	4	623.523	477.412	1353.07	617.994	3	2	529.881	1135.56	1738.38	659.578
2	4	113.254	376.12	1943.91	388.113	3	6	423.428	194.064	1299.55	935.332
3	3	199.977	340.762	1964.65	1575.63	4	6	540.067	262.427	1469.34	1992.23
5	11	326.014	299.266	1590.93	1064.27	3	10	305.644	143.31	1476.57
3	8	422.23	320.092	1798.23	2302.68	3	4	374.623	305.131	1268.29
5	10	1316.67	761.008	2213.61	1664.07	3	3	509.371	195.63	1014.91
1	4	551.968	335.614	1384.74	908.93	4	5	612.38	342.537	898.102
4	3	1203.77	235.375	2963.96	2195.43	6	4	668.788	202.286	2666.98
4	5	1617.89	104.538	2380.96	1197.94	5		336.261	108.2	1739.98
3	4	1174.49	119.091	1072.33	2244.41	3		489.794	129.04	2045.13
3		1189.77	276.977	2036.14		5		155.598	315.097	2393.68
2		354.222	170.218	1149.9		8		281.523	205.117	2338.66
4		196.682	235.262	1650.75		3		477.06	385.912	1821.48
		178.907	208.581			2		150.683	256.078	895.104
		116.158	293.333			2		210.524	494.862	1267.94
		770.669	241.315			3		235.055	503.192	895.311
		238.198	724.873			2		396.109	506.802	927.682
		509.794	1031.38			2		185.346	501.826	1291.32
		504.792	564.547			5		244.035	530.96	1494.13
		423.418	589.609					304.35	323.09
		377.449	504.383					326.248	197.096
		506.979	707.993					346.679	261.741
		456.686	386.013					464.093	272.029
		975.727	315.686					460.872	392.132
		1025.46	431.256					518.514	203.101
		757.441	352.713					556.857	465.793
		345.887	587.607					794.5	287.314
		284.246	703.722					839.368	299.676
		119.779	640.304					956.041	300.655
		347.851	855.66					222.29	412.344
		394.69	699.712					484.751	436.938
		344.422	648.281					970.109	493.833
		1302.46	113.314					331.089	245.862
		483.827	326.923					479.055	121.941
		650.435	230.567					489.404	262.849
		580.077	863.51					192.973	186.85
		463.627	625.942					200.214	156.044
		172.06	306.904					431.298	185.085
		347.969	305.758					528.927	369.762
		149.482	393.282					155.751	469.318
		266.728	268.88					456.732	390.273
		625.69	239.144					779.547	171.358
		589.071	134.691					265.019	161.813
		510.422	352.649					453.319	235.767
		658.618	301.254					546.681	172.294
		288.926	75.7147					230.253	161.134
		1235.91	215.978					344.644	128.997
		233.736	266.773					387.338	287.865
		144.01	155.863					153.015	212.753
		244.481	143.58					169.118	149.259
		1289.13	82.963					188.734	186.965
		1672.5	75.4601					286.893	251.646
		96.79	166.386					180.05	404.015
		329.883	199.24					210.85	120.096
		379.077	203.773					216.768	132.965
		659.602	133.27					369.081	134.374
		87.633	143.545					431.288	98.3405
		383.979	142.272					543.87	339.091
		802.242	134.776					590.255	92.0776
		312.746	129.805					188.206	181.703
		327.656	160.827					277.013	200.37
		178.096	72.9285					307.754	101.708
		665.128	73.1053					331	286.435
		462	102.544					510.304	799.793
		831.667	152.144					278.065	418.027
		771.491	132.853					468.667
		247.444	305.779					909.088
		689.824	181.045					216.377
		119.532	108.915					217.163
		689.641	127.514					290.212
		137.247	187.925					317.697
			287.217					1072.54
			201.892					200.249
			223.064					206.379
			103.711					209.684
			472.052					236.7
			404.08					283.46
			371.042					342.144
			372.619					356.391
			386.812					421.68
			530.851					340.45
			263.216					485.996
			232.073					738.527
			410.919					254.275
			271.362					518.865
			349.884					510.398
			284.826					680.297
			360.675					160.494
			919.756					273.822
			203.886					373.67
			442.443					192.76
			489.221					679.354
								423.206
								641.031
								173.554
								201.454
								236.828
								278.955
								448.863

## Sheet: Figure 2
Figure 2C
Interval(min)		Basal Pressure (cm H2O)		Threshold Pressure		Peak Pressure		Compliance
wt	Adpn-/-	wt	Adpn-/-	wt	Adpn-/-	wt	Adpn-/-	wt	Adpn-/-
4.81	2.58875	8.35833	6.12221	13.998	11.68	33.205	36.4264	34.858	17.8491
4.64	2.53	7.72667	7.552	13.968	14.532	33.2167	30.7066	24.1642	14.7893
4.3175	2.93	9.44	10.0613	16.664	16.752	32.5517	36.4067	33.5303	10.8198
3.81	2.39	8.51667	6.77861	13.492	13.9443	32.1267	36.3051	26.9764	8.64451
4.724		8.55167		16.484		32.24		34.1166
4.996		9.96833		14.594		33.7633		23.9712
4.422		8.52667		13.016		34.0617		25.393
3.954		8.81167		14.326		31.255		21.37

## Sheet: Figure 3
Figure 3C
	Control WT								Adiponectin KO
1Hz	2.34	5.5	9.48	5.3	5.13	11.7	5.36	3.54	1.04	1.78	1.41	2.02	1.57	2.04	1.67	1.03
2Hz	4.57	6.38	13.8	7.55	7.57	14.78	8.08	5.12	1.72	1.34	1.61	2.12	2.36	2.04	1.73	1.83
5Hz	8.69	8.87	24.62	12.6	13.89	25.09	17.2	11.42	3.12	2.25	1.97	5.61	6.23	4.89	3.14	3.98
10HZ	14.97	17.72	35.72	15.99	24.16	41.75	30.94	22.11	10.47	2.92	3.92	14.36	14.8	6.54	5.57	10.38
20Hz	17.99	28.99	48.51	25.9	39.51	61.89	45.35	29.73	19.66	7.9	9.85	19.01	20.84	14.17	10.33	17.66
50Hz	22.62	30.55	50.27	40.25	43.51	62.32	49.9	34.06	24.53	10.54	13.21	26.04	23.77	7.64	9.13	19.19
Figure 3D	Control WT								Adiponectin KO
1Hz	2.25	1.92	2.41	1.26	2.15	5.06	2.7	2.29	0.79	1.57	1.68	1.99	0.69	1.18	1.53	0.86
2Hz	2.8	2.18	3.22	1.58	2.5	6.4	2.82	2.9	0.87	1.03	1.55	2.09	0.58	1.19	1.83	0.95
5Hz	3.98	4.08	5.78	2.15	3.98	11.03	4.71	5.17	0.83	1.17	1.5	2.53	0.8	1.96	1.53	1.39
10HZ	8.01	6.17	11.91	3.38	7.7	19.81	7.35	9.92	1.19	1.56	1.51	2.31	1.09	2.08	2.44	2.37
20Hz	11.15	9.42	13.94	5.81	11.64	27.39	9.7	13.93	1.26	1.44	2.54	2.94	0.94	0.99	2.26	2.08
50Hz	16.2	12.39	18.32	9.63	14.1	26.26	11.21	13.87	1.25	1.09	2.03	2.35	1.01	2.25	1.98	2.21
Figure 3E	Control WT								Adiponectin KO
a,b-meATP	7.23	12.32	13.84	12.71	8.4	17.16	6.28	5.46	4.09	1.78	3.93	5.68	0.85	2.63	2.51	1.55
Figure 3F	Control WT								Adiponectin KO
KCL	29	37	45	43	39	48	46	32	12.51	6	14.48	14.54	10.25	16.91	17.54	15.11

## Sheet: Figure 4
Figure 4B	Control WT 0uM AdipoRon						Control WT 0.1 uM AdipoRon						Control WT 1 uM AdipoRon						Control WT 10 uM AdipoRon						Control WT 50 uM AdipoRon
1Hz	3.4	3.08	4.65	3.31	2.79	2.65	3.03	3.17	3.65	3.6	2.74	2.9	2.85	4	3.65	3.24	2.68	3.15	1.94	2.96	2.24	3.09	2.51	3.65	1.76	2.66	2.57	2.81	2.64	2.15
2Hz	4.73	3.02	5.48	4.32	3.51	3.24	5.52	2.49	5.64	4.24	3.49	3.15	5.22	4.42	4.64	3.31	2.64	3.4	3.28	3.89	3.28	3.16	2.53	3.48	1.76	2.25	2.49	2.95	2.74	3.57
5Hz	11.23	5.21	13.77	8.42	6.83	7.63	13.9	6.53	10.87	8.7	6.53	7.22	10.86	5.32	8.87	6.69	6.02	4.81	5.16	4.64	6.16	4.6	4.04	5.64	1.82	2.66	2.41	2.95	2.49	3.9
10HZ	24.15	11.21	26.05	17.12	15.68	15.51	27.37	8.15	22.48	16.61	15.57	9.04	21.06	6.81	20.45	14.38	13.66	11.12	9.11	3.08	9.11	5.18	5.21	6.8	1.7	2.45	2.57	2.95	2.68	3.48
20Hz	28.95	22.12	38.83	26.68	16.61	19.33	33.56	15.38	36.25	28.48	23.52	20.33	31.68	17.31	31.65	26.32	27.44	22.02	12.12	6.93	10.12	6.33	6.85	7.38	1.94	2.89	2.74	2.81	2.49	3.32
50Hz	33.13	31.95	41.48	37.4	25.21	30.28	36.53	40.79	41.86	35.24	26.46	33.35	33.9	36.9	40.01	27.62	19.48	21.65	13.88	5.23	12.88	7.98	7.02	9.71	1.82	2.68	2.49	2.88	2.38	3.32
Figure 4D	ADPNKO 0uM AdipoRon								ADPNKO 0.1 uM AdipoRon								ADPNKO 1 uM AdipoRon								ADPNKO 10 uM AdipoRon								ADPNKO 50 uM AdipoRon
1Hz	2.12	3.24	2.68	3.48	1.76	3.02	4.08	4.31	2.25	3.02	2.57	3.24	1.76	3.02	3.91	3.73	2.25	3.52	2.7	3.07	1.82	2.73	3.91	3.07	2	2.95	2.66	2.74	1.94	2.59	3.74	2.49	1.82	2.66	3.53	2.56	1.76	2.73	3.57	2.41
2Hz	2.85	4.03	2.74	4.15	1.94	3.38	4.34	5.14	2.49	3.74	2.74	3.9	1.94	3.52	4.25	4.65	2.49	3.38	2.66	3.65	2	2.88	4.42	4.15	2.06	2.88	2.64	2.9	3.03	3.02	3.74	3.98	1.94	2.95	2.68	2.65	1.88	2.95	4.08	2.65
5Hz	6.37	6.11	3.3	9.04	2.85	6.19	6.81	7.22	4.25	5.68	3.3	7.38	3.03	5.68	6.55	7.41	4.13	5.54	3.06	7.47	2.49	5.39	6.21	5.64	3.46	3.16	2.55	4.85	3.64	3.88	4.17	4.31	2	2.95	2.45	2.49	1.7	2.52	3.66	2.9
10HZ	12.2	12.73	4.4	20.91	5.28	14.96	11.66	13.77	8.01	10.79	4.06	16.09	4.98	13.45	12.34	10.12	8.07	10.72	5.59	15.76	3.7	12.3	10.55	9.37	2.67	3.38	2.62	5.06	2	5.11	5.1	3.57	1.88	2.95	2.98	2.57	2.18	2.88	4.08	2.49
20Hz	18.27	16.83	9.59	28.12	8.86	21.43	19.57	21.49	16.14	12.95	7.34	27.13	8.86	23.23	21.44	23.56	12.68	13.95	8.72	25.47	6.92	24.31	18.55	15.51	3.34	4.32	3.02	7.63	2.49	8.42	4.85	4.4	1.88	2.81	2.59	2.49	1.88	2.88	4.25	2.57
50Hz	20.33	18.84	16.53	31.61	10.92	25.68	24.25	18.58	17.11	20.07	8.34	29.29	9.35	23.88	20.5	20.49	15.35	19.13	12.4	27.87	8.41	24.32	20.29	17.01	4.98	4.82	2.74	8.3	6.55	11.98	6.02	7.71	1.82	2.73	2.55	2.57	2.12	2.81	4.17	2.41

## Sheet: Figure 5
Figure 5C	Control WT 0uM Bay3827				Control WT 1 nM Bay3827				Control WT 10 nM Bay3827				Control WT 100 nM Bay3827				Control WT 1uM Bay3827				Control WT 10uM Bay3827				Control WT 25uM Bay3827
1Hz	4.15	3.66	3.52	4.79	3.74	3.22	2.96	4.31	3.28	2.73	2.95	3.48	3.53	2.78	3.27	3.08	3.07	2.76	2.58	2.52	2.96	2.44	2.99	4.12	2.59	1.63	1.86	3.95
2Hz	5.78	4.05	3.83	6.72	5.1	4.14	3.58	6.61	5	3.27	3.92	5.26	4.52	3.33	3.68	6.3	4.2	3.18	3.56	4.74	4.89	2.62	3.21	3.56	2.72	1.83	2.44	2.88
5Hz	11.26	6.28	6.23	13.61	10.38	5.54	5.07	12.41	8.79	4.73	5.17	10.65	9.58	5.8	6.35	11.26	7.98	4.03	5.2	8.45	7.09	4.07	4.56	8.42	4.73	2.59	2.66	6.45
10HZ	20.35	9.72	9.56	29.23	18.09	8.5	11.53	23.57	17.02	6.89	10.04	23.15	20.91	7.78	11.45	28.31	16.18	5.99	9.24	18.38	10.86	5.46	7.81	20.29	14.16	3.08	4.73	12
20Hz	35.19	14.01	15.57	43.64	33.74	11.32	14.05	42.92	38.59	11.09	20.37	35.73	36.49	12.18	21.57	48.36	34.65	8.37	16.78	37.24	42.66	8.66	15.58	31.19	19.75	5.25	9.28	23.6
50Hz	36.76	14.9	16.03	47.01	34.48	12.27	16.94	48.99	44.7	14.12	21.54	51.74	44.35	14.3	21.71	50.46	40.44	10.53	20.47	41.02	46.23	12.03	17.1	40.43	26.49	12.33	11.05	29.12
Figure 5D	Atropine						Atropine 1 nM Bay3827						Atropine 10 nM Bay3827						Atropine 100 nM Bay3827						Atropine 1 uM Bay3827						Atropine 10 uM Bay3827						Atropine 25 uM Bay3827
1Hz	1.24	2.08	2.01	1.89	2.58	2.01	1.31	2.2	2.15	1.6	2.39	1.88	1.3	1.82	1.99	1.35	2.19	2.25	1.17	1.85	1.98	1.77	2.21	2.02	1.18	1.96	1.81	1.36	2.12	1.94	0.89	1.49	1.01	1.1	1.7	1.72	0.84	1.31	1.76	1.15	1.35	1.15
2Hz	1.35	2.42	1.92	1.99	3.27	2.05	1.51	2.58	2.08	1.63	2.99	1.96	1.36	1.79	2.03	1.75	2.88	1.92	1.26	1.95	2.03	1.88	2.65	2.52	1.21	1.97	1.97	1.64	2.58	2.03	0.93	1.3	1.78	1.4	2.11	1.9	0.94	1.46	1.67	1.02	1.61	1.27
5Hz	1.69	3.38	2.65	2.79	5.17	2.7	1.95	3.49	2.89	2.56	4.79	2.54	1.54	2.52	2.35	2.13	4.48	2.44	1.68	2.61	2.29	2.67	4.32	2.86	1.44	2.74	2.29	2.17	3.93	2.17	0.93	1.95	1.89	1.6	3.17	2.05	0.77	1.12	1.85	1.31	1.58	1.54
10HZ	3.07	5.72	3.46	5.88	9.62	4.85	3.31	4.04	4.43	5	9.34	3.84	3.24	3.95	4.04	4.53	8.33	3.54	2.16	3.24	3.28	5.42	8.92	3.99	2.79	3.47	3.3	5.02	7.75	3.64	1.2	1.4	2.22	2.77	6.06	2.17	1.23	1.49	1.95	1.45	4.05	1.87
20Hz	5	7.42	6.09	6.57	12.42	5.48	5.55	4.76	5.27	7.25	12.78	5.6	4.93	4.95	5.79	5.43	10.46	5.6	4.81	4.99	5.53	5.21	11.81	5.93	3.77	5.12	5.13	7.67	9.73	4.79	1.5	3.31	2.5	3.25	8.33	2.88	1.11	1.55	1.87	1.28	5.51	1.8
50Hz	6.16	8.48	6.75	7.53	13.19	6.37	5.56	4.64	6.5	7.96	13.69	5.43	4.94	6.81	6.16	6	13.1	5.37	4.51	5.68	5.5	7.25	12.9	6.5	4.57	5.32	5.91	7.4	10.94	5.35	2.06	3.91	2.62	3.7	8.42	3.1	1.56	1.45	1.93	1.89	5.09	1.81
Figure 5G	Control WT 0uM A769662								Control WT 0.1 uM A769662								Control WT 1 uM A769662								Control WT 10 uM A769662								Control WT 50 uM A769662
1Hz	5.1	5.78	3.76	4.85	4.99	6.62	3.24	4.87	5.22	5.02	3.73	4.27	5.33	7.77	3.29	3.65	4.69	5.68	3.59	3.85	4.97	7.25	2.55	5.1	5.09	5.2	3.3	3.79	5.43	5.12	2.21	4.78	3.25	3.42	2.37	2.95	4.23	3.5	2.07	2.82
2Hz	6.87	7.93	4.66	6.76	8.7	10.41	3.71	6.26	6.75	6.57	5.54	6.09	8.9	9.86	4.14	7.17	6.92	7.68	5.92	5.97	6.95	10.9	3.74	6.8	6.26	6.57	4.77	5.54	10.14	6.79	3.56	6.11	4.66	5.64	3.52	4.61	8.37	4.55	2.56	4.79
5Hz	10.36	13.47	8.56	12.68	15.8	19.17	4.26	12.6	12	13.57	9.94	12.42	16.17	20.5	5.27	10.9	9.59	16.63	10.45	11.57	12.69	23.08	4.55	12.95	9.25	11.97	8.78	11.14	14.65	20.19	5.02	14.37	7.42	8.42	6.5	9.07	11.13	15.01	3.62	6.82
10HZ	15.7	22.93	15.85	20.81	22.3	34.22	10.32	23.9	15.6	24.82	18.12	21.52	21.92	36.83	9.61	22.56	15.43	24.41	17.82	20.45	27.44	24.61	11.66	18.78	13.39	24.1	16.34	20.3	27.87	34.76	8.6	20.81	14.05	16.72	14.52	18.1	26.65	29.77	6.12	23.22
20Hz	27.1	33.53	24.96	25.74	31.4	42.83	20.85	26.64	24.59	34.02	20	26.3	30.69	37.64	21.97	22.44	25.32	35.91	26.55	26.6	27.5	33.11	16.42	27.82	26.38	34.58	24.69	25.75	32.4	44.25	12.39	29.52	20.07	30.7	23.43	24.46	33.15	35.82	9.38	22.52
50Hz	32.2	35.08	26.01	27.15	34.02	45.15	23.76	28.43	27.87	38.3	26.72	26.4	33.77	46	24.79	23.87	30.94	39.12	26.29	26.79	28.29	46.84	18.08	28.15	30.77	37.14	27.13	27.27	30.51	48.09	17.63	29.45	24.02	33.6	26.29	25.43	29.12	42.55	16.04	32.85
Figure 5H	Atropine						Atropine 0.1 uM A769662						Atropine 1 uM A769662						Atropine 10 uM A769662						Atropine 50 uM A769662
1Hz	2.24	2.48	2.92	2.17	2.59	1.91	2.26	2.27	2.74	2.17	2.44	1.69	2.27	2.67	2.3	2.17	2.31	1.61	1.73	2.31	2.57	1.79	1.95	1.54	1.3	1.83	1.96	1	1.32	1.11
2Hz	2.62	3.1	3.14	2.53	3.15	2.24	2.65	3.02	2.83	2.38	2.84	1.9	2.8	3.24	2.73	2.22	2.75	1.98	2.01	3.12	3.12	1.92	2.07	1.56	0.75	1.73	1.94	1.1	1.58	1.09
5Hz	4.52	5.01	6.54	3.3	4.47	3.08	3.44	3.91	5.48	3.5	4.06	2.72	3.42	3.79	3.91	3.57	3.91	2.69	2.59	4.73	3.53	2.44	2.7	2.22	0.97	1.73	1.83	1.45	1.73	1.18
10HZ	5.42	8.36	6.7	5.49	6.6	5.09	5.61	8.25	6.38	5.94	6.41	4.68	5.38	7.36	5.66	5.87	6.42	4.33	4.08	6.69	5.77	5.01	3.45	3.62	2.28	4.65	3.68	2.32	1.74	1.29
20Hz	9.67	11.2	8.1	8.85	8.13	6.63	8.45	10.59	8.83	9.79	8.44	6.2	9.42	11.23	7.07	8.73	6.38	6	6.56	11.08	7.49	7.55	3.64	4.91	1.62	4.18	4.58	2.57	2.28	2.28
50Hz	10.61	11.97	8.47	9.71	10	8.02	9.87	12.83	8.9	9.19	9.73	7.98	10.19	8.76	8.56	10.57	8.2	7.68	7.85	11.03	7.52	5.31	3.95	6.14	3.44	6.12	5.12	3.2	2.88	3.36
Figure 5I	Atropine					Atropine 10 nM EX229					Atropine 100 nM EX229					Atropine 1 uM EX229					Atropine 0uM EX229					Atropine 25uM EX229
1Hz	1.66	1.91	2.53	1.36	2.35	1.57	1.84	2.27	1.3	1.95	1.37	1.87	2.32	1.23	1.76	1.3	1.76	2.18	1.28	1.21	1.24	1.76	2.06	1.04	1.04	1	1.35	1.85	0.99	1.08
2Hz	1.86	2.1	2.5	1.43	2.16	1.75	2.06	2.84	1.56	1.95	1.44	2	2.39	1.32	1.96	1.39	1.88	2.59	1.41	1.54	1.39	1.71	2.02	1.18	1.19	1.2	1.36	1.96	0.95	1.12
5Hz	2.67	2.12	3.31	2.21	2.12	2.21	2.07	3.54	2.01	2.32	2.21	1.81	3.14	2.01	2.26	2.14	1.46	3.15	2.21	1.14	1.86	1.27	3.13	2.01	1.14	1.55	1.46	2.46	0.98	1.25
10HZ	5.68	2.52	5.77	3.59	2.82	4.27	2.02	5.41	3.94	3.35	4.03	2.22	5.34	3.79	2.97	3.63	1.93	5.04	3.18	1.82	3.17	1.93	4.45	3.19	2.01	2.53	1.4	3.37	1.44	1.42
20Hz	7.14	3.55	7.86	4.74	3.46	5.54	2.06	8.02	3.42	3.15	4.97	2.08	7.07	3.84	3.33	4.35	1.75	6.25	3.11	2.56	3.78	1.77	5.62	3.33	2.01	2.95	1.48	3.89	2.16	1.62
50Hz	7.33	3.91	7.52	5.36	4.18	5.97	2.72	7.84	6.66	3.46	5.35	3.48	6.64	4.23	3.26	4.61	1.79	5.98	3.44	3.67	4.25	2.31	6.14	2.8	2.58	2.95	1.64	4.1	1.67	1.56

## Sheet: Figure 6
Figure 6G		Figure 6H		Figure I		Figure J		Figure K		Figure L
WT	ADPN-/-	WT	ADPN-/-	WT	ADPN-/-	WT	ADPN-/-	WT	ADPN-/-	WT	ADPN-/-
1.01819	0.301398	1.08381	0.641095	0.983745	1.20327	1.34643	1.48568	0.994192	1.18566	0.816963	1.40062
1.10194	0.931236	1.19474	0.12932	1.19117	1.95091	1.10156	1.75215	1.30082	1.65262	1.11146	3.47577
0.879864	1.03897	0.721453	0.735794	0.82508	1.83971	0.552006	2.04392	0.704982	2.19592	1.07158	2.11288
1.0142	0.942178	1.28614	0.463053	0.284686	1.37746	1.30127	1.45299	0.988333	1.21233	0.666169	1.36105
1.12572	0.513177	1.09365	0.195892	1.62396	1.85487	1.13066	1.73658	1.28994	1.6219	1.56502	5.10264
0.94459	0.461206	0.62021	0.177285	1.09136	1.56211	0.568061	1.94696	0.721723	2.12368	0.76881	9.18562

## Sheet: Figure 7
Figure 7F				Figure 7G				Figure 7H					Figure 7I		Figure 7J		Figure 7K		Figure 7L
Male		Female		Male		Female		Male		Female
WT	ADPN-/-	WT	ADPN-/-	WT	ADPN-/-	WT	ADPN-/-	WT	ADPN-/-	WT	ADPN-/-		WT	ADPN-/-	WT	ADPN-/-	WT	ADPN-/-	WT	ADPN-/-
27.4	26.04	23.5	25.6	26.9	23.8	23	24.6	0.981752	0.913978	0.978723	0.960938		1.34	0.87	1.17153	1.3808	0.851629	0.888572	0.704121	1.48264
25	28.06	21.6	22.4	25.6	25.5	20.4	20.2	1.024	0.908767	0.944444	0.901786		1.25	0.59	0.83787	2.74401	1.29794	2.20951	1.41864	5.80719
26.3	27.11	22.5	20.6	25.4	24.65	28.3	17.9	0.965779	0.909259	1.25778	0.868932		0.86	0.49	0.990597	2.27825	0.85043	2.37096	0.877248	4.41093
26.8	30.11	21.9	21.8	27.2	26.12	21.5	20.2	1.01493	0.867486	0.981735	0.926605		2.42	2.17	1.1328	1.85096	0.871453	0.880135	0.816076	2.26762
24.6	28.57	22.5	22.68	25.8	26.34	22	20.725	1.04878	0.921946	0.977778	0.913801		1.33	1.84	0.854953	1.55013	1.23244	1.94433	1.29945	2.49218
27.5		20.4		27.3		23.2		0.992727		1.13725			2.64	0.67	1.01225	2.27775	0.896107	2.23012	0.884475	4.05134
24.6		21.5		24.7		20.5		1.00407		0.953488			2.41	0.93
29.5		22.8		29.3		23.1		0.99322		1.01316			2.6	0.65
28.7		24.3		25.6		23.45		0.891986		0.965021			2.12	1.02
													1.99	0.82
													1.28	1.43
													2.36
													1.95

## Sheet: Figure Figure 8
Figure 8G		Figure 8H		Figure 8I		Figure 8J		Figure 8K		Figure 8L
WT	ADPN	WT	ADPN	WT	ADPN	WT	ADPN	WT	ADPN	WT	ADPN
1.25253	0.863228	1.0372	1.42902	0.907301	0.404312	1.0073	0.729929	0.971635	2.33313	1.03133	0.642893
0.989689	1.03259	1.10033	1.67728	0.849759	0.293146	0.970434	0.62152	0.817985	9.55499	1.24683	0.907882
0.757777	0.898696	0.862466	1.65982	1.24294	0.267911	0.851596	0.733022	1.21038	4.85651	0.721844	3.438
1.18134	0.873665	0.819895	1.527	0.84148	0.528719	1.02801	0.649855	0.946959	8.20489	1.28738	1.03666
1.29737	0.84067	0.902375	2.59707	0.635242	0.377927	1.06763	0.647137	0.867376	8.38127	0.910171	0.930498
0.521294	0.313389	1.27773	2.45078	1.52328	0.452786	0.918923	1.08976	1.18567	2.59447	0.802451	0.980689

## Sheet: Suppl Figure 2
Suppl figure 2
Suppl fig 2B		AdipoRon
	0				10				25				50
CCH	55.45	60.53	49.62	53.51	16.21	23.39	18.68	18.39	14.89	13.61	14.77	10.8	6.88	11.13	9.09	4.62
Suppl fig 2D	Before								After25 uM AdipoRon
a,b-meATP	6.74	7.31	9.98	10.73	10.35	11.41	13.26	14.92	2.65	2.3	2.13	1.17	1.79	3.05	3.59	2.56
		AdipoRon
Suppl fig 2F	0				1				10				25
KCl	26.74	26.29	35.28	33.97	26.01	25.23	32.53	29.93	17.47	9.71	11.34	13.03	7.12	7.23	9.59	5.52
